# Supplementary material for: Chemical Biology Drug Sensitivity Screen Identifies Sunitinib as Synergistic Agent with Disulfiram in Prostate Cancer Cells
Source: PLoS One. 2012 Dec 12;7(12):e51470. doi: 10.1371/journal.pone.0051470 (PMC3520796; doi:10.1371/journal.pone.0051470)
Supplement: Table S1 — Primer sequences used in quantitative reverse transcriptase PCRs. (XLS) [file pone.0051470.s002.xls]

## Sheet: Sheet1
Supplementary Table S1. Primer sequences used in quantitative reverse transcriptase PCRs.
Gene	Left primer	Right primer
AR	gccttgctctctagcctcaa	gtcgtccacgtgtaagttgc
PSA	gtgcttgtggcctctcgt	agcaagatcacgcttttgttc
MYC	caccagcagcgactctga	gatccagactctgaccttttgc
ERG	caggtgaatggctcaagga	agttcatcccaacggtgtct
